# Supplementary material for: Safety and Efficacy of IL-12 Plasmid DNA Transfection into Pig Skin: Supportive Data for Human Clinical Trials on Gene Therapy and Vaccination
Source: Int J Mol Sci. 2024 Mar 9;25(6):3151. doi: 10.3390/ijms25063151 (PMC10970569; doi:10.3390/ijms25063151)
Supplement: Supplementary file 1 [file ijms-25-03151-s001.zip]

Archive with 1 entries (1 files):
- ijms-2768617-supplementary.pdf
